# Supplementary material for: A normative study for photographs of celebrities in Spain
Source: PLoS One. 2018 May 16;13(5):e0197554. doi: 10.1371/journal.pone.0197554 (PMC5955507; doi:10.1371/journal.pone.0197554)
Supplement: S1 Table — (XLSX) [file pone.0197554.s001.xlsx]

## Sheet: Hoja1
Category (English)	Category (Spanish)	Name	AOA	Distinctiveness	Valence	Arousal	Dominance	Face Agreement	Frequency	Phonemes	PNA first name	PNA second name	PNA both	H first name	H second name	H both	Response Percentage	TOT	RT
ACTORS/ACTRESSES	ACTORES/ACTRICES	ANGELINA JOLIE	12.2821	6.2	2.94444	4.4	5.66667	4.51282	3.425	12*	0.05		0.375	0		0.803072	0.5	0.275	2018.67
ACTORS/ACTRESSES	ACTORES/ACTRICES	ANTONIO BANDERAS	10.85	4.95	3.94737	4.61538	5.53846	4.02703	2.85	15	0.025		0.475	0.528321		0.286397	0.575	0.15	1965.67
ACTORS/ACTRESSES	ACTORES/ACTRICES	BRAD PITT	11.7105	5.825	2.42105	3.58974	5.4359	4.21053	3.53659	8			0.289474			2.05904	0.55	0.25	1695.27
ACTORS/ACTRESSES	ACTORES/ACTRICES	MARIO CASAS	14.2895	4.74359	3.94872	4.12821	5.45	4.64103	3.65854	10	0.05		0.825	0		0	0.875	0.075	1884.29
ACTORS/ACTRESSES	ACTORES/ACTRICES	PENÉLOPE CRUZ	12.2	5.07692	4.13158	4.75	5.44737	4.5641	2.97561	12			0.775			0	0.775	0.2	1960.84
SINGERS	CANTANTES	DAVID BISBAL	10.2	5.325	4.62162	4.95	5.4359	4.79487	3.07317	11			0.9			0.179256	0.925	0.05	1531.9
SINGERS	CANTANTES	DAVID BUSTAMANTE	9.5641	4.34211	4.61538	4.92308	5.775	4.525	3.12195	15	0.025	0.175	0.65	0	0	0.442661	0.9	0.025	1902.82
SINGERS	CANTANTES	MALÚ	13.6842	3.89744	3.53846	5.45	5.325	4.28947	3.36585	4	0.820513			0.0430488			0.825	0.075	1854.43
SINGERS	CANTANTES	MELENDI	11.3077	5.66667	4.1	4.625	5.55	4.5641	3.90244	7		0.825	0.05		0	0.918296	0.9	0.05	1857.73
SINGERS	CANTANTES	PABLO ALBORÁN	17.0263	3.85	3.55263	5.025	5.525	3.66667	3.70732	12	0.05		0.65	0		0.228538	0.725	0.025	1830.41
SINGERS	CANTANTES	ROSARIO FLORES	12.4324	5.30769	3.92105	5.30769	5.6	4.55556	2.9	13	0.075		0.675	0	0	0	0.775	0.15	1811.13
SCIENTISTS	CIENTÍFICOS/AS	DARWIN	11.6	4.84615	5.10526	4.74359	5.15	3.4	2.8	6		0.097561			0		0.1	0.125	1577
SCIENTISTS	CIENTÍFICOS/AS	EINSTEIN	9.92308	6.6	3.21053	3.66667	5.10526	4.69231	2.43902	8	0.0238095	0.333333	0.142857	0	1.44251	1.06128	0.7		1793.2
SCIENTISTS	CIENTÍFICOS/AS	MARIE CURIE	13.6053	4.27778	5.275	5.175	5.55	2.71875	2	8*			0.05			1.5	0.1		1334
SCIENTISTS	CIENTÍFICOS/AS	NEWTON	11.5385	4.9697	5.5641	5.30769	5.07692	1.85714	2.29268	6		0.0526316			0		0.05	0.075
FILM DIRECTORS	DIRECTORES/AS DE CINE	AMENÁBAR	15.0811	4	4.75676	5.025	5.575	2.48276	2.58974	8							0
FILM DIRECTORS	DIRECTORES/AS DE CINE	PEDRO ALMODÓVAR	13.8378	5.17949	4.64103	5.34211	5.775	3.73684	2.80488	14		0.1	0.1		0.721928	0.721928	0.25	0.1	2273.5
FILM DIRECTORS	DIRECTORES/AS DE CINE	QUENTIN TARANTINO	14.6364	5.36667	5.15789	4.74359	5.05128	3.34483	3.12903	15							0	0.025	1766
FILM DIRECTORS	DIRECTORES/AS DE CINE	STEVEN SPIELBERG	14.3889	4.52941	4.64103	5.15385	5.4	2.75	2.75676	15							0	0.025	2271
FILM DIRECTORS	DIRECTORES/AS DE CINE	TIM BURTON	13.5556	5.38889	4.4359	5.025	5.1	2.3871	2.91176	9			0.025			0	0.025	0.05
FILM DIRECTORS	DIRECTORES/AS DE CINE	WOODY ALLEN	14.1622	5.73684	4.15152	4.64103	5.075	4.37838	2.64103	9		0.025641	0.025641		0	0	0.05	0.15	1739.4
FASHION DESIGNERS	DISEÑADORES/AS	ÁGATHA RUÍZ DE LA PRADA	10.375	4	4.82051	5.275	5.12821	3.42424	2.31707	18	0.025641		0.025641	0		1	0.075	0.025	2170.5
FASHION DESIGNERS	DISEÑADORES/AS	LUCCHINO	14.1111	3.86667	5.15385	5.46154	5.675	2.44444	1.95	6*	0.025			0			0.025	0.025
FASHION DESIGNERS	DISEÑADORES/AS	VICTORIO	13.1818	3.53333	4.97368	5.1	5.46154	2	2.24	8	0.025			0			0.025	0.05	1883
SOCCER COACHES	ENTRENADORES/AS DE FÚTBOL	ANCELOTTI	17.4516	4.57143	5.27778	4.875	5.76316	3.34615	3.15625	8*		0.102564	0.025641		1.25163	1.58496	0.225		1909.5
SOCCER COACHES	ENTRENADORES/AS DE FÚTBOL	LUIS ARAGONÉS	12.5938	5.06667	4.60526	4.775	5.66667	4.15152	2.72222	12	0.05	0.025	0.15	0	0	0	0.225	0.225	2075.17
SOCCER COACHES	ENTRENADORES/AS DE FÚTBOL	MOURINHO	15.6	5.2	5.94737	4.4	5.9	4.60526	3.31707	7	0.025	0.225	0.1	0	2.69546	0	0.625	0.175	1907.33
SOCCER COACHES	ENTRENADORES/AS DE FÚTBOL	PEP GUARDIOLA	14.9	4.71795	4.45946	4.82051	5.20513	4.21053	3.60976	12		0.128205	0.282051		1.14883	0	0.45	0.275	2106
SOCCER COACHES	ENTRENADORES/AS DE FÚTBOL	VICENTE DEL BOSQUE	13.8378	5.55	4.65789	5.125	5.07692	4.60526	3.43902	15		0.125	0.3		0	0	0.425	0.3	1933.83
WRITTERS	ESCRITORES/AS	CERVANTES	9.92308	5.63158	4.25641	4.82051	5.425	4.7	2.36585	9	0.025	0.4	0.175	0	0.774243	0	0.675		1768.31
WRITTERS	ESCRITORES/AS	FEDERICO GARCÍA LORCA	11.8205	3.87179	5.13158	4.83784	5.41026	2.61765	2.36585	19		0.0243902	0.0243902		0	0	0.05	0.075	1735.5
GOSSIP SHOW CELEBRITIES	FAMOSOS/AS DEL CORAZÓN	BELÉN ESTEBAN	12.4474	5.825	7.60526	4.925	6.35	4.275	4.19512	12		0.025	0.775		0	0.570401	0.875	0.125	1823.81
GOSSIP SHOW CELEBRITIES	FAMOSOS/AS DEL CORAZÓN	ISABEL PANTOJA	11.6667	4.76923	6.64865	5.45	6.2	4.25641	3.70732	13	0.0238095	0.047619	0.666667	0	0.918296	0.216397	0.825		1627
GOSSIP SHOW CELEBRITIES	FAMOSOS/AS DEL CORAZÓN	KIKO HERNÁNDEZ	13.8846	4.79167	6.3	5.3	5.9	4.08	3.94286	12	0.195122		0.219512	0.151044		0.468996	0.475	0.125	1857.5
GOSSIP SHOW CELEBRITIES	FAMOSOS/AS DEL CORAZÓN	KIKO MATAMOROS	14.8571	5.89474	6.15385	5.23077	6.325	3.87097	3.825	13	0.097561	0.0487805	0.341463	0.257542	0	0.353359	0.55	0.025	1730.64
GOSSIP SHOW CELEBRITIES	FAMOSOS/AS DEL CORAZÓN	KIKO RIVERA	14.4324	5.82051	7.10256	5.25	5.85	4.76923	4	10			0.609756			0.970344	0.75	0.15	2059.09
FOOTBALLERS	FUTBOLISTAS	CRISTIANO RONALDO	14.2308	5.45	5.2	3.75	6.1	4.5	4.73171	16	0.025641	0.0512821	0.871795	0	0	0.187176	0.95	0.025	1691.19
FOOTBALLERS	FUTBOLISTAS	FERNANDO TORRES	12.1538	4.9	3.425	4.23077	5.45	4.25	3.63415	13		0.153846	0.384615		0	0.33729	0.55	0.175	2052.9
FOOTBALLERS	FUTBOLISTAS	IKER CASILLAS	10.641	4.775	3.15789	4.775	5.66667	4.61538	4.02439	11		0.225	0.775		0	0	1		1795.53
FOOTBALLERS	FUTBOLISTAS	INIESTA	12.8	5.375	3.275	5	5.6	4.48649	3.97561	7		0.425	0.3		0	0	0.725		1890.4
FOOTBALLERS	FUTBOLISTAS	MESSI	13.1795	5.5641	5.08333	4.89744	5.58974	4.375	4.58537	5		0.35	0.275		0.543564	1.61352	0.875	0.075	1969.11
FOOTBALLERS	FUTBOLISTAS	PIQUÉ	14.1026	4.575	4.25641	4.39474	5.525	4.58974	3.80488	4		0.425	0.3		0.309543	0.73453	0.8	0.1	1973.07
FOOTBALLERS	FUTBOLISTAS	PUYOL	12.1026	5.45946	3.89744	4.69231	5.6	4.475	3.21951	5		0.615385	0.102564		0.391244	1.25163	0.8	0.1	2091.92
FOOTBALLERS	FUTBOLISTAS	SERGIO RAMOS	12.55	4.875	4.25641	4.69231	5.8	4.46154	4.12195	11		0.025641	0.692308		0	0.222285	0.725	0.175	1927.1
FOOTBALLERS	FUTBOLISTAS	XABI ALONSO	13.7838	4.36842	3.81081	5.02564	5.55	4.08108	3.45	10	0.0512821	0.0512821	0.282051	0	0	0.749595	0.45	0.2	2406.75
FOOTBALLERS	HUMORISTAS	DANI ROVIRA	16.85	5.25	2.075	3.56757	5.6	4.87179	4.29268	10	0.025	0.025	0.675	0.5	0	0.68381	0.85	0.125	1993.91
FOOTBALLERS	HUMORISTAS	DAVID GUAPO	17.0882	4.54839	3.27027	4.13158	5.55263	4.35484	2.72973	10		0.0263158	0.289474		0	0	0.3		2159
FOOTBALLERS	HUMORISTAS	EVA HACHE	16.1944	5.2973	2.78947	3.86842	5.58974	4.73684	3.47222	6	0.102564		0.307692	0		0.391244	0.425	0.15	2128.33
FOOTBALLERS	HUMORISTAS	FLORENTINO FERNÁNDEZ	13.8125	4.25	2.45	4.25	5.4	4.30556	3.36364	19	0.175		0.25	0.480892		0	0.575	0.2	2135.19
BASKETBALL PLAYERS	JUGADORES/AS DE BALONCESTO	FELIPE REYES	12.6875	3.80769	4.65789	4.8	5.15	3.58824	2.5	11			0.0789474			0	0.075	0.025	2192
BASKETBALL PLAYERS	JUGADORES/AS DE BALONCESTO	KOBE BRYANT	14	4.42308	3.775	4.7	5.20513	3.85714	2.82143	10			0.0512821			0.918296	0.075		2087.33
BASKETBALL PLAYERS	JUGADORES/AS DE BALONCESTO	MARC GASOL	14.4865	4.74359	4.4359	5.125	5.35	3.51282	2.97436	9		0.075	0.15		0	0.591673	0.25	0.1	2027.4
BASKETBALL PLAYERS	JUGADORES/AS DE BALONCESTO	MICHAEL JORDAN	12.4211	4.91892	4.58333	4.38462	5.15	3.58824	2.51282	12			0.0769231			1.37095	0.125	0.05	2060.33
BASKETBALL PLAYERS	JUGADORES/AS DE BALONCESTO	PAU GASOL	12.0811	5.38462	3.10526	4.41026	5.15	4.74359	3.36585	8		0.175	0.5		0	0.558629	0.75	0.125	1927.62
BASKETBALL PLAYERS	JUGADORES/AS DE BALONCESTO	RICKY RUBIO	14.1667	4.5625	3.57895	4.85	5.25	3.93548	2.69697	10	0.025641	0.025641	0.128205	0.5	0	0.650022	0.225	0.1	2602
BASKETBALL PLAYERS	JUGADORES/AS DE BALONCESTO	RUDY FERNÁNDEZ	14.2333	4.14286	4.51429	4.79487	5.475	3.42857	2.94118	13			0.102564			0.721928	0.125	0.05	1779
ROYALTY MEMBERS	MIEMBROS DE LA REALEZA	FELIPE VI	11.725	4.08108	5.38889	5.05	5.47368	4.13158	4.29268	11	0.5		0.1	0.423795		1.25163	0.95		1772.29
ROYALTY MEMBERS	MIEMBROS DE LA REALEZA	INFANTA CRISTINA	12.1026	4.36842	7.45714	4.97368	5.40541	3.94737	4.02439	15	0.146341		0.0487805	0.442179		0	0.3		2045.67
ROYALTY MEMBERS	MIEMBROS DE LA REALEZA	INFANTA LEONOR	14.7949	4.15789	4.925	5.375	5.35	4.44737	3.17073	13	0.404762		0.0238095	0.378347		0	0.65		1904.17
ROYALTY MEMBERS	MIEMBROS DE LA REALEZA	JUAN CARLOS DE BORBÓN	8.26316	5.28947	6.41667	5.37838	5.57895	4.74359	3.275	18	0.536585		0.097561	0.351123		1.25163	0	0.05
ROYALTY MEMBERS	MIEMBROS DE LA REALEZA	LETIZIA ORTIZ	12.2571	4.30769	4.92308	5.38462	5.58974	4.68421	3.87179	12	0.35		0.225	0.453604		0.811278	0.9		1778.38
ROYALTY MEMBERS	MIEMBROS DE LA REALEZA	REINA SOFÍA	9.17949	4.85	5.63889	5.8	5.5641	4.5	3.56098	10	0.641026			0.326181			0		1763.63
MUSICIANS	MÚSICOS/AS	BEETHOVEN	9.28205	4.48718	4.625	4.48649	5.225	3.25641	2.29268	8		0.125			2.16096		0.25	0.1	2177.22
MUSICIANS	MÚSICOS/AS	MOZART	9.35897	4.63158	3.97436	4.92308	5.35	3.825	2.4	6		0.425			0.309543		0.45	0.175	1962.29
CARTOON CHARACTERS	PERSONAJES DE CÓMIC	ASTÉRIX	7.5	5.65	3.10811	4	5.2	4.625	2.125	7	0.815789			0.0443723			0.8	0.025	1577.4
CARTOON CHARACTERS	PERSONAJES DE CÓMIC	BATMAN	8.48718	5.95	3.67568	4.3	5.5641	4.34211	2.5122	6	0.875			0.039513			0.9		1761.38
CARTOON CHARACTERS	PERSONAJES DE CÓMIC	FILEMÓN	7.65	6.15	3.4	4.45	5.30769	4.20513	2.10526	7	0.475			0.130638			0.525	0.05	2106.6
CARTOON CHARACTERS	PERSONAJES DE CÓMIC	HULK	9.375	6.575	6.10256	4.57895	4.95	4.35	2.425	4*	0.825			0.176753			0.95		1988.56
CARTOON CHARACTERS	PERSONAJES DE CÓMIC	IRONMAN	13.973	5.5	4.25641	4.3	5.6	4	2.775	7	0.230769			0.510633			0.475		1895.3
CARTOON CHARACTERS	PERSONAJES DE CÓMIC	MAFALDA	9.65	6.36111	3.07895	4.55	5.76923	4.38462	2.525	7	0.85			0.0406253			0.875	0.05	1945.53
CARTOON CHARACTERS	PERSONAJES DE CÓMIC	MORTADELO	7.925	6.3	2.7	3.7	4.81579	4.69231	2.175	9	0.589744			0			0.575	0.05	2002
CARTOON CHARACTERS	PERSONAJES DE CÓMIC	OBÉLIX	7.6	6.275	2.75	4.52632	5.65	4.53846	2.2	6	0.725			0.163818			0.825	0.075	1713.14
CARTOON CHARACTERS	PERSONAJES DE CÓMIC	SPIDERMAN	7.95	5.71795	3.66667	4.53846	5.15385	4.69231	2.6	9	0.948718			0.072054			0.975		1580.67
CARTOON CHARACTERS	PERSONAJES DE CÓMIC	SUPERMAN	7.76923	5.18919	3.69231	4.325	5.20513	3.71053	2.53659	8	0.6			0.225946			0.725	0.05	1890
CARTOON CHARACTERS	PERSONAJES DE CÓMIC	TINTÍN	9.26316	5.78947	3.23077	4.46154	5.44737	4.71795	2	6	0.575			0.363004			0.825	0.05	1762.67
HISTORICAL FIGURES	PERSONAJES HISTÓRICOS	CRISTÓBAL COLÓN	9.975	4	5.64103	5.10256	5.325	2.52632	2.2	14							0	0.05
HISTORICAL FIGURES	PERSONAJES HISTÓRICOS	FRANCO	9.4359	6	7.14286	5.125	6.51282	4.41026	2.68293	6	0.025641	0.25641	0.102564	0	0	0.721928	0.4	0.05	2058.13
HISTORICAL FIGURES	PERSONAJES HISTÓRICOS	HITLER	11.1795	6.41026	8.10256	3.55	5.53846	4.41026	2.7	6*		0.585366	0.170732		0.242292	0.543564	0.825	0.075	1931.2
HISTORICAL FIGURES	PERSONAJES HISTÓRICOS	NAPOLEÓN	11.4359	4.35135	5.43243	5.2	5.55	2.2973	2.02439	8	0.075		0.025	0		0	0.1	0.025	2403.5
FORMULA 1 DRIVERS	PILOTOS DE FÓRMULA 1	FERNANDO ALONSO	11.525	5.125	4.68421	4.875	5.81081	4.53846	3.31707	14	0.025	0.125	0.725	0	0	0	0.875	0.05	1681.59
FORMULA 1 DRIVERS	PILOTOS DE FÓRMULA 1	HAMILTON	12.8718	3.97059	4.2973	4.53846	5.65789	3.71875	2.82051	8		0.125	0.025		0.650022	1.58496	0.225		1967.25
FORMULA 1 DRIVERS	PILOTOS DE FÓRMULA 1	KIMI RAIKKONEN	12.3462	4	5.05128	4.875	5.375	2.52632	2.67857	12		0.0263158			0		0.025
FORMULA 1 DRIVERS	PILOTOS DE FÓRMULA 1	SCHUMACHER	12.6286	4.22857	4.86842	5.26316	5.10256	3.53571	2.5641	8	0.0243902	0.0487805	0.0243902	0	0.918296	1	0.15		2161
FORMULA 1 DRIVERS	PILOTOS DE FÓRMULA 1	SEBASTIAN VETTEL	14.1852	3.625	4.45946	5.05	4.975	2.59091	3.2963	14*			0.0263158			0	0.025	0.05
PAINTERS	PINTORES/AS	DA VINCI	11.175	4.21053	5.10526	4.86842	5.38462	2.45714	2.43902	7							0	0.075	2982
PAINTERS	PINTORES/AS	DALÍ	12.4872	5.36111	4.52778	3.91892	4.4359	4.02632	2.2439	4		0.2	0.075		0	0	0.275	0.15	2187.29
PAINTERS	PINTORES/AS	GOYA	12.359	3.91667	5.64103	5.20513	5.25641	2.58333	2.5122	4							0	0.05
PAINTERS	PINTORES/AS	MONET	15.0286	3.74074	4.97297	4.82051	4.71053	2	2.06061	5							0	0.025
PAINTERS	PINTORES/AS	PICASSO	10.7	4.45714	5.2	4.97436	5.55	2.4	2.26829	7		0.0769231	0.025641		0.811278	0	0.125	0.075	2009.5
PAINTERS	PINTORES/AS	VAN GOGH	10.975	5.15789	4.52632	4.10256	5.20513	3.5	2.29268	6		0.075	0.025		2.12809	1	0.225	0.025	1696.57
PAINTERS	PINTORES/AS	VELÁZQUEZ	11.75	3.91429	5.42857	5.025	5.3	3.08333	2.26829	8		0.047619			0.918296		0.075	0.05	1854
POLITICIANS	POLÍTICOS/AS	ESPERANZA AGUIRRE	15.4211	5.25641	7.15789	4.65	6.4	4.64103	4.04878	14		0.025	0.475		1	0	0.525	0.325	1893
POLITICIANS	POLÍTICOS/AS	MARIANO RAJOY	13.3333	6	7.26316	4.825	5.47368	4.84615	5.53659	12		0.2	0.05		0	1.5	0.3	0.1	1594.07
POLITICIANS	POLÍTICOS/AS	PABLO IGLESIAS	18.05	6.125	5.48485	4.30769	4.925	4.76923	6.05	13	0.025		0.925	0		0.175565	0.975	0.025	1847.76
POLITICIANS	POLÍTICOS/AS	PEDRO SÁNCHEZ	18.9231	4.26316	5.52778	4.92105	5.25	4.67568	5.675	11	0.025641	0.025641	0.692308	0	0	0.431017	0.775	0.125	2129.83
POLITICIANS	POLÍTICOS/AS	SUSANA DÍAZ	17.0938	3.25806	5.60526	5.75	5.9	3.58333	4.29412	10	0.0789474		0.289474	0.442179		0	0.4	0.2	2135.18
TV PRESENTERS	PRESENTADORES/AS	ARTURO VALLS	15	4.58974	3.32432	4.2	5.825	4.54054	4.125	10			0.219512			1.8556	0.55	0.325	1737.69
TV PRESENTERS	PRESENTADORES/AS	JESÚS VÁZQUEZ	11.6757	4.19444	2.97222	4.875	5.20513	4.47059	3.51282	11	0.025		0.55	0		0	0.575		2185.71
TV PRESENTERS	PRESENTADORES/AS	JORDI HURTADO	11.2432	5.88889	4	4.275	5.4	4.64865	3.2	11	0.025641		0.205128	0		1.0958	0.3		1934.36
TV PRESENTERS	PRESENTADORES/AS	JORGE JAVIER VÁZQUEZ	13.4054	4.55263	6.23684	5.39474	5.84615	4.64103	4.37838	17	0.1		0.275	0.519967		1.49664	0.625		1892.31
TV PRESENTERS	PRESENTADORES/AS	MATÍAS PRATS	11.575	5.05128	3.69444	5.075	5.20513	4.62162	4.95122	11	0.025		0.3	0		1.97701	0.65	0.225	2050.44
TV PRESENTERS	PRESENTADORES/AS	PABLO MOTOS	14.3	5.64103	3.23684	4.57895	5.475	4.6	4.80488	10	0.097561		0.756098	0		0.390452	0.925	0.05	1744.6
PRIME MINISTERS	PRESIDENTES/AS	ANGELA MERKEL	16.8974	5.675	6.39474	4.51282	6.125	4.38462	4.45	12	0.025	0.2	0.4	0	0.503258	1.12193	0.75	0.075	1929.94
PRIME MINISTERS	PRESIDENTES/AS	AZNAR	10.7692	5.775	7.42857	5.525	6.075	4.38462	3.31707	5		0.625	0.275		0	0	0.9	0.05	1727.64
PRIME MINISTERS	PRESIDENTES/AS	FELIPE GONZÁLEZ	12.9459	4.15152	4.42857	5.28205	5.26316	3.0625	3.20513	14			0.025			0	0.025	0.05	1831.5
PRIME MINISTERS	PRESIDENTES/AS	OBAMA	14.075	5.775	3.81579	4.71795	4.94737	4.65789	4.2439	5		0.625	0.2		0.235193	1.26381	1		1602.78
PRIME MINISTERS	PRESIDENTES/AS	ZAPATERO	11.625	6.02564	6.7027	5.425	6.10256	4.525	3.36585	8		0.578947	0.105263		0	1.37878	0.725		1679.89
TENNIS PLAYERS	TENISTAS	DAVID FERRER	14.5	3.66667	4.92308	5.05	5.475	3.14815	2.74286	10			0.075			0	0.075	0.1
TENNIS PLAYERS	TENISTAS	DJOKOVIC	15.2857	4.5	4.46154	5.28947	5.45	3.72414	3.16129	7*		0.075	0.025		1.79248	1	0.2
TENNIS PLAYERS	TENISTAS	RAFA NADAL	11.625	5.725	3.5641	4.12821	5.48718	4.28205	3.68293	9		0.15	0.4		0	1.17003	0.9	0.075	1965.8
TENNIS PLAYERS	TENISTAS	ROGER FEDERER	13.8649	3.88571	4.25	5.1	5.6	3.47222	3.15789	12		0.097561	0.0487805		1.25163	0	0.2	0.1	2422
TENNIS PLAYERS	TENISTAS	SERENA WILLIAMS	13.4815	4.09677	4.79487	5.15385	5.02564	3.6	2.46429	13							0	0.025
BULLFIGHTERS	TOREROS	CAYETANO RIVERA	15.1818	4.06667	4	5.44737	5.45	3.62963	2.97143	14	0.0243902	0.0243902	0.0731707	0	1	1.37095	0.2	0.2	2142.67
BULLFIGHTERS	TOREROS	EL CORDOBÉS	14.9231	2.91667	5.18421	4.975	5.5	4.31818	2.38462	10	0.097561			0.5			0.2	0.15	1782.5
BULLFIGHTERS	TOREROS	EL FANDI	15.2	3.36364	4.89189	5.25641	5.35	1.33333	2.27778	7	0.05			0			0.05	0.025
BULLFIGHTERS	TOREROS	EL JULI	15.55	3.59091	5.375	5.38889	5.25641	3.25	2	6	0.0526316			0			0.05	0.05	2238
BULLFIGHTERS	TOREROS	FRANCISCO RIVERA	14.7273	4.69697	4.87179	5.575	5.9	3.65625	3.21622	15	0.025	0.05	0.1	0	0.918296	1.37878	0.275		2101.83
BULLFIGHTERS	TOREROS	JESULÍN DE UBRIQUE	12.9722	4.17143	6.05128	5.625	6.07692	3.80645	2.7027	15	0.1		0.4	0		0.879506	0.575		1971
